# Supplementary material for: Inhibition of Indoleamine 2,3-Dioxygenase Exerts Antidepressant-like Effects through Distinct Pathways in Prelimbic and Infralimbic Cortices in Rats under Intracerebroventricular Injection with Streptozotocin
Source: Int J Mol Sci. 2024 Jul 8;25(13):7496. doi: 10.3390/ijms25137496 (PMC11242124; doi:10.3390/ijms25137496)
Supplement: Supplementary file 1 [file ijms-25-07496-s001.zip]

Archive with 7 entries (7 files):
- Supplementary Figure S1.pdf
- Supplementary Figure S2.pdf
- Supplementary Figure S3.pdf
- Supplementary Figure S4.pdf
- Supplementary Figure S5.pdf
- Supplementary Table S1.pdf
- Supplementary Table S2.pdf
